# Supplementary material for: A distinct Acyl-CoA binding protein (ACBP6) shapes tissue plasticity during nutrient adaptation in Drosophila
Source: Nat Commun. 2023 Nov 21;14:7599. doi: 10.1038/s41467-023-43362-4 (PMC10663470; doi:10.1038/s41467-023-43362-4)
Supplement: Supplementary file 4 — Source Data [file 41467_2023_43362_MOESM4_ESM.xlsx]

## Sheet: Fig. 1
Fig. 1d	Gut length															Fig. 1g	Gut length
NP1G4>w1118	Fasting Day0		Fasting Day2		Refeeding Day2		Refeeding Day3		Refeeding Day4		Refeeding Day5					WT	Fasting Day0		Fasting Day2		Refeeding Day2		Refeeding Day3		Refeeding Day4		Refeeding Day5
NP1G4>UAS-Acbp6 RNAi	5.02166	5.28767	3.78018	4.20707	4.96432	4.12711	5.99841	4.42211	5.18477	3.83434	4.67283	4.62472				Acbp6△1	5.45078	4.71424	3.99745	3.42498	4.24052	4.48837	4.18095	3.90825	3.88754	3.68047	5.10927	3.58617
	5.45779	5.10417	3.42052	3.89137	4.2179	4.65913	4.91462	4.67219	5.74036	3.88181	4.7805	3.82924					4.83689	4.64511	3.31794	3.42657	4.31634	4.28417	4.3396	4.31411	4.82606	4.63778	4.96591	4.56228
	5.46894	5.04779	3.70564	3.29978	4.21058	4.33737	4.75056	4.06977	5.43167	3.78018	4.53934	4.28321					5.15069	4.26155	3.86461	3.223	4.05002	4.26314	4.02612	4.17776	4.70628	3.66741	4.14017	4.61708
	4.9006	5.03345	3.67633	3.0669	4.86365	3.90889	4.97069	3.9057	5.12074	3.50303	5.41415	3.95158					5.81077	5.24403	3.87767	3.07264	4.30519	4.2625	4.87162	4.1201	4.52469	3.99522	5.12966	3.95413
	5.27142	4.82861	4.32622	3.76298	4.7512	4.67792	5.16279	4.04715	4.81268	4.1921	5.06818	4.50398					3.91398	4.93915	3.18605	3.6123	4.35616	4.92768	4.0137	4.30583	4.86652	3.32622	4.83179	3.95636
	5.65371	4.59382	2.81045	3.19975	4.85473	3.83785	4.85154	3.93374	5.31284	3.29245	4.62472	4.49092					4.77955	5.16821	2.92705	2.52278	4.00159	4.55495	4.27079	4.50589	3.91526	4.29404	5.20357	3.63173
	4.85537	5.43135	3.38292	3.15801	4.89774	3.87002	5.60051	3.85537	5.28926	4.02421	5.51927	3.8028					4.64447	4.42593	3.54635	2.92577	4.53456	4.24466	4.67569	4.07009	4.90761	3.39535	4.43549	4.53775
	4.91622	5.58777	3.17171	3.70341	4.58362	4.17521	5.07614	4.1698	5.10003	4.48805	5.36668	4.58299					4.64543	4.62823	3.00924	3.44919	3.65339	5.02166	4.65594	4.39407	4.65339	4.27525	4.65053	4.61676
	5.53998	5.97197	4.08187	4.31762	4.48582	3.79388	5.50048	4.518	5.08506	3.61421	5.45365	4.3842					4.36508	5.05384	3.1287	3.07455	4.61644	4.01593	4.54062	3.86461	5.367	4.11596	5.49538	4.10354
	5.12552	6.21981	3.44409	3.64479	4.53329	4.18382	5.38261	4.57279	5.45365	4.11437	5.24466	4.87576					5.03727	4.42402	3.95221	2.91303	4.92131	4.69767	3.93597	3.62727	5.00892	4.84613	4.60274	4.79325
	5.29245	5.1647	3.94616	4.06053	4.24817	4.12329	5.18445	4.36508	5.14973	3.66614	4.95253	3.33737					4.68939	4.16215	4.01848	3.27302	4.09143	4.05894	4.36381	4.44186	4.85696	3.60911	4.89168	3.57088
	5.37751	4.89105	4.10481	3.5403	4.9589	4.36317	5.54412	3.73399	5.18923	3.88977	5.37273	4.26951					5.29372	4.89455	3.27652	2.86684	3.66454	4.38292	4.07741	3.63651	4.7719	3.57056	4.02007	4.45397
	4.9863	5.18637	3.18254	3.15483	4.71647	3.86047	5.14973	4.29755	5.06149	5.05416	5.11341	4.66996					5.55655	4.28863	4.08442	3.28417	3.84008	4.2367	4.68557	4.11883	4.17426	3.55878	4.75406	3.50717
	5.04874	4.53202	3.88818	3.28767	4.53998	3.56738	5.35967	4.07614		3.86429	5.32654	4.77477					4.80822	6.26091	3.64766	3.81841	4.37209	4.6706	4.54349	3.46066	4.52246	3.4648	5.88054	4.26856
		4.5747	4.03345		4.66773	4.34597	5.19624	4.53138		3.31443	5.52947	4.43613					4.9382	4.61516	3.28257	2.85664	4.32526	3.94903	4.52756	3.5129	5.07709	3.56069	4.76872	4.71743
			3.42721			4.35489	5.5849	4.64447		4.23447		4.59127					4.61899	5.37464	3.75215	3.90029	4.32017	3.90124	4.38133	4.54125	5.43867		5.82415	4.2042
						4.03409	5.77254	4.40714		4.40076		4.49188					4.93979	4.64001	3.59605	3.6295	4.6467	4.05703	4.68748	3.78018	4.4992		4.8799
						3.81045	6.00287			4.2058		4.06563					5.9073	4.91335	4.00382	4.00733	4.14208	4.70819		3.53839	5.09844		4.77891
							5.54508			4.85632		4.57853					4.72093	5.4323	3.8388	3.82924	3.58394	4.13635		4.63364	5.1561
										4.20548		3.7582					5.0857	5.15069	4.05543	3.59955	3.70468	4.12424		4.64065	4.50175
																	4.82797	5.39758	3.99267	3.52214	3.23383	3.68652		4.20643	4.9828
Fig. 1e	pH3 positive cells																4.46958	4.74323	3.81523	3.42848	4.10163	4.40363		4.67155	4.58171
NP1G4>w1118	Fasting Day0		Fasting Day2		Refeeding Day2		Refeeding Day3		Refeeding Day4		Refeeding Day5						5.1784	5.25358	3.42083	4.08952	3.48327	4.0137		3.9812
NP1G4>UAS-Acbp6 RNAi	20	26	0	0	159	27	133	35	27	33	13	33					4.92514	5.42593	3.23797	3.65339	3.54986	3.63555
	8	23	2	1	92	20	40	11	16	9	28	10					5.04492	4.73272	3.19783	3.55973	4.22587	3.32271
	35	56	0	0	90	30	45	39	23	13	15	5					4.9691	4.73495	3.51163	4.13221	4.09143	3.99522
	38	17	1	0	74	69	68	42	49	43	43	36					4.86939	4.69417	3.15706	3.28831	4.61771	4.15387
	7	25	0	1	73	10	70	44	15	15	29	19					4.55718	5.21981	3.51513	3.51864	4.06531	3.96942
	20	18	0	0	118	68	44	20	55	6	10	3					4.9503		3.27716	3.38133	4.1064	4.19274
	22	19	0	0	48	25	60	33	42	19	34	17					5.0927		3.1338	3.19592		3.65021
	24	20	1	0	37	8	92	30	23	45	25	30								3.30902		3.96814
	27	48	0	0	96	54	80	25	51	31	19	29								3.16279		4.14368
	16	23	0	1	80	58	30	36	32	35	21	12								3.76744		4.10863
	35	27	0	0		18	144		40	23	18	26								3.70532		4.36572
	41	23	0	0		27	31		21	34	32	10										4.00924
	34	13	0	0		65	39		34	18	19	25
			0	0		48	41		13	15	21	8				Fig. 1h	pH3 positive cells
						72			9		20	22				WT	Fasting Day0		Fasting Day2		Refeeding Day2		Refeeding Day3		Refeeding Day4		Refeeding Day5
						18			25		22	10				Acbp6△1	1	4	0	0	149	30	84	38	46	32	56	22
						40			22		25	13					2	2	0	0	107	23	80	34	36	27	65	11
						48			2			23					11	3	0	1	68	14	99	12	58	26	49	17
						50			15								7	3	1	0	116	21	97	28	33	34	59	6
									16								6	5	0	0	193	40	104	39	51	19	55	20
									49								3	1	0	4	153	39	90	11	67	9	46	25
									55								2	1	0	0	148	38	82	32	60	26	47	12
									23								4	4	0	0	167	49	87	18	68	34	66	14
Fig. 1f	Delta positive cells																8	2	1	1	146	20	95	21	47	19	41	7
NP1G4>w1118	ad libitum		Fasting		Refeeding												6	2	0	0	139	55	76	22	60	9	43	13
NP1G4>UAS-Acbp6 RNAi	0	5	0	0	13	0											5	8	0	0	152	53	90	44	68	26	42	8
	0	2	0	2	24	1																	77	42	49	30	49
	5	0	3	3	13	4																	69	24	60	38	36
	3	4	0	0	26	2																	88	36	66	10
	0	5	0	0	24	0																	106	37	64	11
	3	5	0	1	41	0																	77		52	43
	6	2	1	2	20	0																	76		57	25
	0	3	0	0	27	0																	67			29
	3	1	2	1	18	1																	86
	5	5	0	2	16	5
	2	0	1	0	17	4										Fig. 1i	Delta positive cells
	7	8	0	3	29	7										WT	ad libitum		Fasting		Refeeding
		4		0	39	6										Acbp6△1	0	0	0	0	23	4
					37	5											0	0	0	0	29	3
																	1	0	2	0	33	1
																	6	1	0	6	23	0
																	0	0	2	1	14	3
																	0	3	0	0	9	2
																	0	0	0	0	13	0
																	0	0	0	0	25	3
																	0	3	1	0	12	0
																	0	8	0	0	8	0
																	0	0	0	0		6
																	9	0	0			2
																	0	3				3
																	2	0				1
																	0	4
																	6	0
																		2

## Sheet: Fig. 2
Fig. 2d	Relative gene expression
NP1G4>w1118	ad libitum		Fasting		Refeeding
NP1G4>UAS-Acbp6 RNAi	0.0073	0.004	0.0029	0.0038	0.0029	0.0069
	0.007	0.0057	0.0036	0.0022	0.0027	0.0044
	0.0047	0.0044	0.0029	0.0034	0.0028	0.005
			0.0038
Fig. 2e	Relative gene expression
NP1G4>w1118	ad libitum		Fasting		Refeeding
NP1G4>UAS-Acbp6 RNAi	6.1e-06	7.7e-06	6.2e-06	5.5e-06	5.6e-06	9.9e-06
	7.7e-06	6e-06	4.4e-06	3.4e-06	4.9e-06	7.4e-06
	6.9e-06	6.3e-06	4.2e-06	3.8e-06	6.2e-06	8.3e-06
Fig. 2h	Relative gene expression
NP1G4>w1118	ad libitum		Fasting		Refeeding
NP1G4>UAS-Acbp6 RNAi	0.089094	0.10437	0.095519	0.062	0.097	0.074
	0.104674	0.098671	0.08618	0.065	0.095	0.078
	0.108812	0.084799	0.090291	0.067	0.094	0.074
			0.09309			0.077
Fig. 2i	Relative gene expression
NP1G4>w1118	ad libitum		Fasting		Refeeding
NP1G4>UAS-Acbp6 RNAi	0.241561	0.250254	0.197669	0.186	0.209	0.157
	0.229633	0.255309	0.213265	0.148	0.186	0.178
	0.21736	0.220987	0.211509	0.157	0.195	0.17
Fig. 2j	Relative gene expression
NP1G4>w1118	ad libitum		Fasting		Refeeding
NP1G4>UAS-Acbp6 RNAi	0.05253	0.03263	0.03995	0.021588	0.045435	0.033027
	0.053424	0.032355	0.034833	0.018688	0.043612	0.029376
	0.045391	0.035398	0.057951	0.019141	0.054895	0.023025
				0.018427	0.052913
Fig. 2k	Relative gene expression
NP1G4>w1118	ad libitum		Fasting		Refeeding
NP1G4>UAS-Acbp6 RNAi	1.1478	0.9489	1.41577	1.1413	1.07237	0.8146
	2.3922	0.965	1.55109	1.3547	1.62572	0.5937
	1.3859	0.8261	1.61738	0.9807	1.67757	0.6809

## Sheet: Fig. 3
Fig. 3b-d	Fig. 3b		Fig. 3c		Fig. 3d
DaGal4>w1118	ATP level		Citrate Synthase Activity		Acetyl-CoA level
DaGal4>UAS-Acbp6	24.5295	27.2018	1.58654	3.46154	879.923	1217.36
	21.5587	25.6388	3.20312	3.59375	1004.06	1204.19
	14.8431	33.5002	2.38636	3.66477	786.945	1329.75
	22.9117	27.706	2.5	5.19886	1072.38	1364.68
	20.5462	33.1011	1.0625	5.34375	767.598	1779.92
Fig. 3f	pH3 positive cells
NP1G4>w1118	ad libitum				Fasting				Refeeding
NP1G4>UAS-Acbp6	6	14	8	12	1	0	0	1	66	81	11	36
NP1G4>UAS-Acbp6, UAS-Acly RNAi	11	11	1	15	0	0	1	0	72	93	29	29
NP1G4>UAS-Acbp6, UAS-Cpt1 RNAi	8	9	9	10	2	0	0	0	64	79	8	8
	4	8	11	6	0	1	0	0	58	90	5	20
	9	3	13	8	1	0	0	4	68	69	13	9
	7	6	1	3	0	1	2	0	66	65	10	2
	4	7	4	2	0	0	3	3	63	87	6	11
	5	4	6	9	0	1	0	1	51	104	3	20
	5	12	14	10	3	0	1	0	57	90	19	18
	9	10	7	7	2	0	0	0	82	82	10	7
	12	15	8	5	4	2	2	1	48	78	21	16
	4	3	5	5	0	0	4	0	62	91	14	27
	2	6	8	6	5	0	0	2		80	17	22
	6	8	3	5	0	0	0	0		78	20	13
	7	2		4	0		2	3		97	9	11
				6				0			7	18
				3							22

## Sheet: Fig. 4
Fig. 4b	acetylated-lysine positive cells in dissected posterior midguts
	ad libitum	Fasting	Refeeding	Refeeding + 10mM Acetate	Refeeding + 25mM Acetate	Refeeding + 50mM Acetate	Refeeding + 100mM Acetate
	130	91	118	77	145	184	241
	127	71	96	164	130	130	209
	105	60	68	151	120	205	222
	103	71	66	156	126	187	185
	101	80	88	108	151	196	224
	130	96	119	174	178	179	208
	193	81	91	171	126	204	215
	174	99	137	99	178	200	324
	161	58	102	136	171	180	272
	138	75	112	103	168	201	248
Fig. 4c	acetylated-lysine fluorescence intensity/area
	ad libitum	Fasting	Refeeding	Refeeding + 10mM Acetate	Refeeding + 25mM Acetate	Refeeding + 50mM Acetate	Refeeding + 100mM Acetate
	50976.6	53121.3	60798.1	54911.2	32670.5	83308	66160.3
	71612.8	31428.3	61286.1	33077.4	67189.6	80555.1	64905.4
	64385.1	47132.5	53512.5	33507.7	63349.8	62609.3	87579.9
	56297.7	35434.2	67184.8	75262.2	46754.9	44499.6	114468
	63492.5	19131.4	35717.1	33558.7	87257.2	82983	61962.7
	47361.3	22795.9	40313.6	40900.3	45365.1	57027.4	101488
	78649.7	19131.3	26090.5	45483.1	72427.5	62666.2	158716
	35982.5	22633.2	29076.1	60190	45763.5	51385.1	60987.5
	61727.4	45455.9	43370	76466.4	60390	76609.1	58272.2
	78070.6	42435.4	45494.7	51112.3	42020.5	54172.9	76371.5
Fig. 4e	acetylated-lysine fluorescence intensity/area
NP1G4>w1118	ad libitum		ad libitum + Acetate		Fasting		Refeeding		Refeeding + Acetate
NP1G4>UAS-Acbp6 RNAi	115668	123124	97000.3	111420	47648.1	53121.3	97350.5	44235.6	105610	102757
	116676	114468	78756.3	107033	61088	54911.2	122335	52005.6	74336.7	79647.9
	111876	71612.8	42086.7	102667	54076.6	47132.5	73008.8	53894.1	105418	68576.1
	123480	164385	49485.1	127684	52405	35434.2	166744	67099.8	115706	43927.5
	83588.6	156298	33091	97291.9	57593	61286.1	88748.6	66654.8	122004	103954
	83687	44015.7	73861.5	76653	38734.7	22795.9	76466.4	56915.2	43055.3	149301
	87920.1	63492.5	65031.1	73168.4	19181.7	19131.3	46571.5	39211.9	30148.3	104571
	122771	101488	80344.8	95785.1	19640.4	22633.2	58404.7	41459.5	40545	88882.9
	80923.4	78649.7	91835.5	69207.6	17204.5	45455.9	79416.2	39353.3	99295.2	58010
	71888	80555.1	74727.6	72932.1	19718.3	44485.9	66833.5	40267.7	133545	90636.4
	91342.4	61727.4	90969.3	58299.7	20955.8	42435.4	36003.8	47329.8	109149	127418
		78070.6	61734.5	61621.1	32937.5	34117.7	40648.5	34814.2	94036.6	85736.7
				74774.9	26227.2	31919	35003.9		112432	69619.3
					24565	26112	35087.1		60960.6	91602.6
					28871.7	30527.1	83393.6		92184.6
					28971.1				105119
					32342.5				88477.9
					29303.8
					31241.4
Fig. 4f	pH3 positive cells
NP1G4>w1118	ad libitum		ad libitum + Acetate		Fasting		Refeeding		Refeeding + Acetate
NP1G4>UAS-Acbp6 RNAi	8	13	15	9	1	1	107	36	97	183
	23	17	10	21	0	0	64	45	120	47
	30	25	11	18	2	0	95	40	165	59
	29	7	24	28	0	1	83	42	114	38
	32	19	20	21	0	2	48	33	117	82
	5	11	27	22	0	1	49	56	107	88
	24		7	10	1	0	186	59	160	79
			19	17	1	0	130	17	75	86
			16	29	3	4	94		136	78
					0	0	92		187
						0			155
						0
						0
Fig. 4g	Gut length/mm
NP1G4>w1118	Refeeding		Refeeding + Acetate
NP1G4>UAS-Acbp6 RNAi	3.25036	3.90637	5.06558	5.38765
	4.83242	3.63237	4.56881	4.3535
	4.77885	2.99927	6.02987	5.27834
	4.61305	4.14237	5.32269	4.90059
	4.02598	4.38177	5.41833	4.74994
	4.81719	2.97545	5.2428	4.55625
	4.43653	3.3595	4.65658	5.51168
	4.47996	4.40502	6.02199	4.50868
	4.50759	3.35156	5.54379	5.19226
	5.10537	4.46856	5.60905	4.93797
	5.30388	3.57224	5.35757	4.87567
	4.9204	3.89786	5.94154	4.52171
	4.498	3.52062	5.87178	5.15262
	4.48109	3.56089	5.63943	4.62252
	4.31134	3.89843	5.67318	4.93967
	4.44105		5.91285
	4.55383
	4.83524

## Sheet: Fig. 5
Fig. 5a	pH3 positive cells
NP1G4>w1118	ad libitum										Fasting										Refeeding
NP1G4>UAS-white RNAi	17	8	5	29	61	8	10	6	8	17	0	0	1	0	0	0	0	0	0	0	36	91	55	56	42	76	46	66	57	84
NP1G4>UAS-STAT92e RNAi	22	10	7	46	66	4	12	7	7	19	1	0	5	0	6	0	0	2	0	0	41	77	52	93	93	60	77	103	60	77
NP1G4>UAS-FOXO RNAi	17	7	6	28	49	5	10	5	9	12	1	0	1	0	0	0	1	1	0	1	68	103	7	86	122	67	38	74	98	109
NP1G4>UAS-Rel RNAi	20	8	5	25	29	6	12	8	11	19	2	0	0	0	1	0	0	0	0	1	70	86	45	69	156	87	63	77	77	113
NP1G4>UAS-HNF4 RNAi	4	10	10	26	26	10	15	8	15	18	0	0	0	0	0	0	0	0	0	0	73	58	24	114	76	81	106	89	86	68
NP1G4>UAS-Nrf2 RNAi	10	11	9	8	29	1	16	4	14	10	1	0	0	1	0	1	0	0	0	0	88	74	25	82	127	78	89	72	44	107
NP1G4>UAS-PGC1α RNAi	24	9	10	34	24	4	18	5	8	28	0	0	2	0	0	0	0	1	0	2	71	67	26	75	87	85	61	65	111	98
NP1G4>UAS-Egfr RNAi	5	7	8	36	36	3	13	7	11	17	0	0	0	0	1	0	0	0	0	1	81	76	5	103	93	76	86	67	59	83
NP1G4>UAS-dMYC RNAi	10	5	6	44	17	6	16	7	16	24	1	1	0	1	0	0	0	2	0	0	103	60	13	68	135	71	71	88	99	94
	9	8	8	48	20	3	14	6	10	21	0	0	1	0	0	0	1	0	0	1	58	85	30	84	129	82	68	47	58	76
	12	12	7	37	29	5	20	4	13	15	1	0	0	2	0	0	0	0	1	3	53	62	28	70	69	69	51	69	91	83
		8	9	37	26	7	14	5	8	16	0	0	0	1	1	0	0	1	0	0	62	96	21	32	64	75	64	67	86	91
		13	8	41	33	8	15	11	12	22	0	0	4	1	0	0	0	2	0	1	98	71	16	61	38	88	43	89	83	97
				36	16	5	13	6	15	20		0		1	0	1	1	0	0	0	61	77	4	55		75	79	80	61	95
				30	36	0	14	8	11	18		0		0	1	0	0	1	0	0	50	72		117		68	68	79	75	78
					32	5	12		16	27		0		1		0	2					101				75	82	52	74	53
					34	4	17		15	24		0				0	1					64				83	85	81	55	99
					27	2			17	22		0				0	0					59				47	43	74	80	82
									11													65				64		81	72	106
																						92						90	69	81
																													55
																													67

## Sheet: Fig. 6
Fig. 6a	Upd1 relative gene expression
NP1G4>w1118	ad libitum		Fasting		Refeeding
NP1G4>UAS-Acbp6 RNAi	0.00092	0.0009	0.00237	0.0009	0.00079	0.00174
	0.00048	0.00128	0.0007	0.0023	0.00144	0.00107
	0.00161	0.00104	0.00021	0.00188	0.00056	0.00035
	Upd2 relative gene expression
NP1G4>w1118	ad libitum		Fasting		Refeeding
NP1G4>UAS-Acbp6 RNAi	0.00223	0.00198	0.00568	0.0049	0.00223	0.00192
	0.00107	0.00133	0.00168	0.00093	0.00245	0.00167
	0.00208	0.00183	0.00027	0.00305	0.00105	0.00261
		0.00096		0.00192
	Upd3 relative gene expression
NP1G4>w1118	ad libitum		Fasting		Refeeding
NP1G4>UAS-Acbp6 RNAi	0.0033	0.00141	0.00246	0.00058	0.00523	0.00132
	0.00308	0.00154	0.0019	0.00136	0.00345	0.00153
	0.00311	0.00258	0.00241	0.00143	0.00342	0.00171
Fig. 6b	Upd3 relative gene expression
NP1G4>w1118	ad libitum		Fasting		Refeeding
NP1G4>UAS-STAT RNAi	0.006	0.0058	0.0021	0.0016	0.0039	0.0006
	0.0063	0.0031	0.0016	0.0023	0.004	0.0003
	0.0021	0.0037	0.0046	0.0017	0.0042	0.001
		0.0057				0.0016
Fig. 6f	Delta positive cells
NP1G4>w1118	ad libitum				Fasting				Refeeding
NP1G4>UAS-Acbp6	2	5	6	0	0	5	0	0	26	21	15	9
NP1G4>UAS-Acbp6, UAS-STAT RNAi	3	2	2	4	0	4	3	4	17	22	21	15
NP1G4>UAS-Acbp6, UAS-Upd3 RNAi	0	0	6	0	0	6	0	1	28	26	18	8
	0	14	0	0	1	3	0	1	15	21	15	16
	0	4	3	1	0	3	5	0	29	20	19	17
	4	3	1	1	3	4	2	0	31	29	4	15
	2	4	0	5	2	3	0	0	21	20	6	5
	5	6	5	2	0	6	1	5	19	36	9	16
	3	4	3	1	4	3	0	0	25	32	8	9
	2	5	0	0	0	1	0	0	29	28	20	12
	4	0	2	0	0	3	0	3	14	25	3	11
	3	3	3	1	1	0	1	0	12	35	14	12
	3	3	2		1	2	1	6	24	43	8	15
	1	4	0		0	1	0		17	40		18
	2								23	39		12
Fig. 6g	pH3 positive cells
NP1G4>w1118	ad libitum				Fasting				Refeeding
NP1G4>UAS-Acbp6	3	10	1	5	0	0	0	0	70	76	11	64
NP1G4>UAS-Acbp6, UAS-STAT RNAi	7	4	9	8	0	0	0	0	69	99	20	61
NP1G4>UAS-Acbp6, UAS-Upd3 RNAi	10	6	0	12	0	0	0	1	53	104	16	37
	4	16	0	13	1	0	1	0	46	99	5	56
	5	7	7	9	0	2	1	1	59	103	43	47
	5	17	1	10	0	1	0	0	72	95	15	58
	9	6	15	8	0	1	0	0	68	55	12	39
	12	14	12	6	0	0	1	1	53	116	11	54
	4	19	7	9	2	0	0	0	66	81	1	58
	8	15	8	3	1	0	0	0	63	76	12	82
	9	8	1	5	4	2	2	4	51	86	17	44
	2	17	10	6	0	3	0	0	57	95	30	61
	6	14	1	5	0	0	1	2	82	93	3	47
	7	4	9	6	2	0	0	0	47	80	40	26
		8	3		1	4	0	0	60	124		45
		1			3	0						27
		9			0	2						71
					4	5
					6
					0
					0
					2

## Sheet: Fig. S2
Fig. S2e	Relative gene expression
	ad libitum	Fasting	Refeeding
	0.04	0.7	0.34
	0.02	0.76	0.29
	0.02	1.72	0.19
Fig. S2g	V5-Fluor. intensity
	ad libitum	Fasting	Refeeding
	1808411	8159878	2314621
	1814656	8232199	2280353
	1836321	8287056	2335808
	1796823	8174813	2313432
	1795333	8292832	2341113
	1772287	8353948	2277167
	1817444	8178714	2383379
	1832481	8250211	2319300
	1840680	8287673	2120311
	1794194	8338251	1820292
	1807501
	1816707

## Sheet: Fig. S3
Fig. S3c	Relative gene expression
	NP1>w1118	NP1>Acbp6-RNAi
	0.1417	0.0912
	0.1421	0.0855
	0.188	0.1089
	0.231	0.1012
Fig. S3f	pH3 positive cells
NP1G4ts>w1118	ad libitum		Fasting		Refeeding
NP1G4ts>UAS-Acbp6 RNAi	7	6	0	0	70	12
	10	7	1	0	68	34
	11	2	0	2	59	42
	6	5	0	1	75	22
	9	9	0	0	64	29
	8	12	2	1	77	35
	13	14	1	0	71	31
	9	3	2	0	80	52
	6	7	1	1	65	24
	10	10	0	3	78	30
Fig. S3g	Food intake
NP1G4>w1118	ad libitum		Refeeding-2days		Refeeding-4days		Refeeding-5days
NP1G4>UAS-Acbp6 RNAi	0.51044	0.372847	0.494083	0.392091	0.457519	0.471952	0.41807	0.427692
	0.354566	0.470028	0.47965	0.371885	0.400751	0.499856	0.398826	0.425767
	0.404599	0.385356	0.396902	0.382469	0.469066	0.405561	0.561436	0.419032
						0.419032	0.430578	0.421919

## Sheet: Fig. S4
Fig. S4c	Weight
	WT	Acbp6△1
	1.2	1.2
	1.2	1.2
	1.4	1.2
		1.4
Fig. S4g	Relative gene expression
	DaGal4>w1118	DaGal4>UAS-Acbp6
	0.0056	5.1325
	0.0076	5.1255
	0.0052	4.6606
	0.0049	5.2752
	0.0061	4.8188
Fig. S4h	Delta positive cells
NP1G4>w1118	ad libitum			Fasting			Refeeding
Acbp6△1, NP1G4>w1118	0	1	14	0	0	2	14	1	9
Acbp6△1, NP1G4>UAS-Acbp6	6	1	8	0	0	0	23	8	44
	5	0	13	0	0	0	11	6	25
	3	0	13	1	0	0	26	30	21
	8	0	17	0	0	0	24	3	13
	3	1	19	1	0	0	28	19	27
	6	0	10	0	0	0	20	9	33
	7	2	16	2	0	0	27	7	19
	4	1	4	0	0	0	15	17	15
	5	2	6	0	0	0	16	7	22
Fig. S4i	pH3 positive cells
NP1G4>w1118	ad libitum			Fasting			Refeeding
Acbp6△1, NP1G4>w1118	5	4	11	0	0	1	159	43	131
Acbp6△1, NP1G4>UAS-Acbp6	16	3	7	2	1	2	92	38	74
	10	5	13	0	0	0	90	29	80
	8	7	12	1	0	3	74	66	82
	7	6	6	0	2	0	73	62	46
	11	10	12	0	1	0	118	45	75
	12	6	7	0	0	2	48	57	133
	9	7	10	1	0	1	63	48	93
	13	6	11	0	3	0	71	26	124
	6	9	8	0	0	3		59	115
	14	5	9	0	1	4		61	93
		10	10	0	2	2		43
		8	6	0	4	5		54
		7	14		0	4		21
		9	11		2	0		40
						4		58

## Sheet: Fig. S5
Fig. S5a	pH3 positive cells
NP1G4>Luciferase RNAi	ad libitum		Fasting		Refeeding
NP1G4>UAS-Acbp3 RNAi	8	4	0	0	32	25
	6	12	1	1	30	29
	4	11	0	0	42	22
	8	8	0	0	31	30
	2	3	0	0	33	32
	6	16	0	0	23	40
	2	2	0	0	47	18
	7	4	0	0	43	22
	2	8	0	1	22	34
	4	6	0	0	51	23
	11	2	0	1	42	35
	3	6	0	0	56	26
	5	3	0	0	26
	3	3	0	0	19
	8	2	1	1
	7	11	0	1
		8	0	1
		4	0	0
		4
Fig. S5b	pH3 positive cells
NP1G4>w1118	ad libitum		Fasting		Refeeding
NP1G4>UAS-Acbp5 RNAi	0	5	0	0	197	212
	8	8	0	0	113	241
	0	4	0	1	152	228
	5	15	0	0	137	247
	2	5	0	0	144	220
	1	7	0	0	181	179
	3	3	1	1	122	253
	5	3	0	2	179	167
	13	5	2	0	127	283
		3	1	0	115	266
		3	0	0	79	217
		2	0	1	140	194
		13		0	133	231
		14		1	116	73
		22			170
Fig. S5c	Eclosion%
NP1Gal4>w1118	100	0
NP1Gal4>UAS-Acbp4 RNAi	98	0
	100	0
Fig. S5f	pH3 positive cells
NP1Gal4>w1118	212	103
NP1Gal4>UAS-Schlank RNAi	194	27
	117	95
	181	72
	199	67
	105	31
	139	40
		94
		53
Fig. S5g	Relative gene expression
NP1G4>w1118	Acbp1		Acbp2		Acbp3		Acbp4		Acbp5		Acbp6
NP1G4>UAS-Schlank RNAi	0.064354	0.082892	4.95768	8.78016	1.52252	2.80371	0.002596	0.000836	6.41667	8.2075	1.0307	0.3031
	0.052592	0.050764	3.2394	5.06258	1.38134	1.78973	0.001088	0.001588	5.79953	4.73251	2.3034	0.4157
	0.09189	0.054236	6.46683	5.87685	2.00127	2.26886	0.001691	0.001284	7.35602	5.29521	1.4801	0.247
	0.073783	0.05113	1.65225	6.33992	1.78639	2.31143	0.002276	0.000821	7.00609	5.84211

[truncated: 6 more sheets: Fig. S6, Fig. S7, Fig. S8, Fig. S9, Fig. S10, Fig. S11]
